# Supplementary material for: Nutritional, health and environmental dimensions of Swiss food consumption trends
Source: Front Nutr. 2025 Nov 18;12:1677951. doi: 10.3389/fnut.2025.1677951 (PMC12671387; doi:10.3389/fnut.2025.1677951)
Supplement: Supplementary file 1 [file Table_1.xlsx]

## Sheet: READ ME
Summary:
Table S1: Dietary Reference Intakes used in this study
Table S2: Purchasing food consumption matching nutritional content with the corresponding weightings (%)
Table S3: Purchasing food consumption matching environmental inventories with the corresponding weightings (%)
Table S4: Nutritional and Health indices per 100g
Table S5: Purchasing food groups classified as unspecified foods
Figure S1: Nutritional, health and environmental dimensions by consumption trends (amount consumed/person/day) of the group dairy products, meat, fish, eggs & tofu

## Sheet: Table S1
Table S1: Dietary Reference Intakes used in this study
Nutrients	Age	Women	Men	Average	Units	References
Energy (kcal/day)	18-65 Years	1861-2147 kcal/day	2305-2672 kcal/day	2246.25	kcal/day	https://efsa.onlinelibrary.wiley.com/doi/epdf/10.2903/j.efsa.2013.3005
Fibers (g/day)	18-65 Years	30 g/day	30 g/day	30 g/day	g/day	https://www.blv.admin.ch/blv/en/home/das-blv/organisation/kommissionen/eek/kohlenhydrate-in-der-ernaehrung.html
Sugars (g/day)	18-65 Years	10 % TEI	10 % TEI	56.16	g/day	https://www.blv.admin.ch/blv/en/home/das-blv/organisation/kommissionen/eek/kohlenhydrate-in-der-ernaehrung.html
SFA (g/day)	18-65 Years	10 % TEI	10 % TEI	24.96 (~25)	g/day	https://www.blv.admin.ch/blv/fr/home/das-blv/organisation/kommissionen/eek/fette-in-der-ernaehrung.html
Protein	18-65 Years	0.83 g/kg BW/day	0.83 g/kg BW/day	60.92 (~61)	g/day	https://efsa.onlinelibrary.wiley.com/doi/epdf/10.2903/j.efsa.2012.2557
Calcium	18-65 Years	1000/950 (*Infos) mg/day	1000/950 (*Infos) mg/day	1000	mg/day	https://efsa.onlinelibrary.wiley.com/doi/epdf/10.2903/j.efsa.2015.4101
Iodine	18-65 Years	150 µg/day	150 µg/day	150	µg/day	https://www.blv.admin.ch/blv/en/home/das-blv/organisation/kommissionen/eek/jodversorgung-in-der-schweiz.html
Iron	18-65 Years	16 mg/day	11 mg/day	13.5	mg/day	https://efsa.onlinelibrary.wiley.com/doi/epdf/10.2903/j.efsa.2015.4254
Magnesium	18-65 Years	300 mg/day	350 mg/day	325	mg/day	https://efsa.onlinelibrary.wiley.com/doi/epdf/10.2903/j.efsa.2015.4186
Potassium	18-65 Years	3500 mg/day	3500 mg/day	3500	mg/day	https://efsa.onlinelibrary.wiley.com/doi/epdf/10.2903/j.efsa.2016.4592
Sodium	18-65 Years	2000 mg/day	2000 mg/day	2000	mg/day	https://efsa.onlinelibrary.wiley.com/doi/epdf/10.2903/j.efsa.2019.5778
Vitamin A	18-65 Years	650 µg-RE/day	750 µg-RE/day	700	µg-RE	https://efsa.onlinelibrary.wiley.com/doi/epdf/10.2903/j.efsa.2015.4028
Vitamin C	18-65 Years	95 mg/day	110 mg/day	102.5	mg/day
Vitamin E	18-65 Years	11 mg/day	13 mg/day	12	mg/day	https://efsa.onlinelibrary.wiley.com/doi/epdf/10.2903/j.efsa.2015.4149

## Sheet: Table S2
Table S2: Purchasing food consumption matching nutritional content with the corresponding weightings (%)
Food Group	SFDB ID	SFDB ID v4.0	SFDB English Name	Weighting (%)	Comments
Veal	1106	4027	Veal (average excluding offal, chop), raw	100	Average entry from SFDB
Pork	1102	3995	Pork (average excluding offal, chop, knuckle), raw	100	Average entry from SFDB
Sheep meat and goat meat	1110	4026	Lamb (average excluding offal, chop), raw	50	Average entry from SFDB
	687	4602	Goat (average), raw	50	Average entry from SFDB
Poultry	1100	3998	Poultry (average excluding offal), raw	100	Average entry from SFDB
Sausages	1114	3610	Raw sausages (average)	100	Average entry from SFDB
Ham and bacon	707	3725	Bacon, raw	50
	693	4136	Ham, raw	50
Rice	427	4700	Rice polished, raw	100	No data on cosnumption of whole grain vs white grain was available. 100% consumption of polished grain is considred for this analysis
	428	4357	Rice unpolished (wholemeal), raw	0
Wild and rabbit meat	1125	3627	Game meat (average), raw	50
	686	4601	Hare, meat, raw	50	Hare meat is considred as proxy of rabbit as rabbit was not available in the SFDB
Horse meat	685	4600	Horse, filet, raw
Fish	285	4022	Cod, raw	16.9811	Consumption percentatges are based on menuCH
	765	4392	Eurasian perch, raw	7.54717
	289	4019	Trout, raw	8.49057
	194	3642	Salmon, cultured, raw	36.7925
	210	3641	Salmon, wild, raw	0
	756	4398	Fish, tuna, raw	23.5849
	757	4399	Fish, sardine, raw	6.60377
Milk	1194	3922	Milk (average)	100	Average entry from SFDB
Egg	290	4121	Egg, raw	100
Cream	1195	4709	Cream (average)	100	Average entry from SFDB
Yoghurt	52	4469	Yogurt natural	47	Consumption of sweet vs unsweetend yogurts is based on Chateland et al., 2018
	1192	4710	Yoghurt with added sugar (average)	53
Butter	49	4523	Butter of choice	100
Margarine	208	3889	Margarine, without butter, 70 - 80 % Fett	100
Flours	1135	3698	Flour (average)	100	Average entry from SFDB
Oils and fats (except olive oil)	600	3969	Rapeseed oil	52.381	Consumption percentatges are based on menuCH
	598	3936	Sunflower oil	47.619
Oliveoil	591	3912	Olive oil	100
Apples	378	4480	Apple, fresh	100
Pears and quinces	382	4551	Pear, raw	100	Consumption percentatges are based on menuCH
	476	4533	Quince, fresh	0
Stone fruit	474	4534	Plum, fresh	28.1984	Consumption percentatges are based on menuCH
	401	4117	Peach, yellow, fresh	21.4099
	404	4565	Nectarine, fresh	15.1436
	394	4555	Cherry, raw	14.0992
	379	3629	Apricot, raw	21.1488
Berries	1119	3640	Berries (average), raw	100	Average entry from SFDB
Grapes	478	4738	Grape, green, fresh	100
Citrus (except lemons)	397	4564	Mandarin, fresh	39.1753	Consumption percentatges are based on menuCH
	405	4567	Orange, fresh	60.8247
Lemons	398	4153	Lemon, fresh	100
Bread	10446		Bread (average)	100	Average entry from SFDB
Bananas	381	4479	Banana, raw	100
Cabbage vegetables	1167	4156	Cabbage vegetables (average), raw	100	Average entry from SFDB
Leafy vegetables	1127	4080	Leafy salad (average), raw	100	Average entry from SFDB
Tomatoes	348	4329	Tomato, raw	100
Onions and Garlic	368	4017	Onion, raw	96.6102	Consumption percentatges are based on menuCH
	356	4364	Garlic, raw	3.38983
Beans and peas	1133	4097	Legumes/Pulses, (average) dried	100	Consumption percentatges are based on menuCH
Root vegetables	1267		Root and tuber vegetables (average), raw	100	Consumption percentatges are based on menuCH
Mushrooms fresh	1128	3681	Mushroom (average), raw	100	Consumption percentatges are based on menuCH
Potatoes	813	4390	Potato, peeled, raw	100
Pasta	800	4581	Pasta egg-free, dry	100
Sugar	470	4532	Sugar, white	100
Coffee and substitutes	994	4339	Coffee, black, no sugar added	100
Tea and herbs	803	3818	Tea, no sugar added	100
Honey	472	4048	Honey, from flowers	100
Beef	1103	3643	Beef (average excluding offal, chop), raw	100	Average entry from SFDB
Non-alcohol drinks	595	3933	Soft drink, with flavor, sweetened	89.8167	Average entry from SFDB
	568	3712	Apple juice	10.1833
Wines	509	4632	Wine red, 12 vol%	36.2286	Average entry from SFDB
	508	4690	Wine red, 9 vol%	36.2286
	510	4688	Wine white, 11 vol%	13.7714
	511	4689	Wine white, 12.5 vol%	13.7714
Beer	817	3739	Beer, five grain	50
	816	3740	Beer, lager	50
Nuts	1170	4157	Seeds, kernels, nuts (average), unsalted	100
Spirits and liqueurs	519	3735	Spirits, wine (e.g. cognac, brandy)	100
Cocoa and chocolate	195	4510	Milk chocolate	50
	196	4508	Chocolate, dark	50
Seafood	766	4685	Shrimp, raw	38.0435	Consumption percentatges are based on menuCH
	767	4393	Norway lobster, raw	38.0435
	761	4397	Molluscs, blue mussel, raw	23.913
Canned fish	418	4355	Tuna in oil, drained	39.0625	Consumption percentatges are based on menuCH for raw fish as canned fish was not available
	417	4352	Tuna in water, drained	39.0625
	413	4354	Fish product, sardine in oil, drained	10.9375
Cheese and curd	567	4610	Cream cheese, min. 60% fidm	35.5556	Consumption percentatges are based on menuCH
	1197	3625	Soft cheese (average without fat reduced products)	6.53595
	1193		Hard and semi hard cheese, full fat (average)	51.3725
	571	3624	Curds, plain, half fat	6.53595
Cereal products	1696		Cereal flakes (average)	33.3333	Average
	942	3638	Mueslimix, cereal with fruits and nuts, sweetened	33.3333
	943	3639	Müeslimix, cereal with fruits and nuts, unsweetened	33.3333
Canned fruit	617	4274	Pineapple, in syrup, canned, drained	7.59669	Consumption percentatges are based on menuCH for fresh fruit as canned fruit was not available
	14096		Pineapple, with sweetener, canned, drained	7.59669
	620	4729	Pear, in syrup, canned, drained	19.8895
	14098		Pear, with sweetener, canned, drained	19.8895
	621	3599	Apricot, in syrup, canned, drained	11.1878
	14097		Apricot, with sweetener, canned, drained	11.1878
	624	4673	Peach, in syrup, canned, drained	11.326
	625	4075	Peach, with sweetener, canned, drained	11.326
Canned vegetables and mushrooms	629	4065	Mushroom, canned	50	Consumption percentatges are based on menuCH for fresh fruit as canned fruit was not available
	1034	4286	Green peas and carrots (canned), heated (without addition of salt)	25
	637	4138	Tomato, peeled (pelati), canned	25
Vegetarian soy products	13437		Tofu, firm, plain (average)	100	Tofu is selected as a proxy for this category
Jam	696	4132	Jam	100
Mineral water	47	4105	Drinking water (average Switzerland)	100
Syrups	1132	4101	Syrup, ready to drink (dilution 1:5.5)	100
Dried fruits	1120	3645	Fruit (average), dried	100	Average entry from SFDB
Dried vegetables and mushooms	13463		Tomato, dried	100
Confectionery	951	4165	Jelly babies with fruit essence	33.3333
	952	4166	Hard caramels	33.3333
	954	4164	Soft caramel candies	33.3333
Pastry	1182	4683	Curd cheese puff pastry (with butter), raw	8.33333
	1181	4676	Curd cheese puff pastry (with vegetable fat), raw	8.33333
	13445		Puff pastry (with vegetable fat), raw	8.33333
	14043	4641	Short pastry base (with butter), sweet, raw	8.33333
	909	4336	Short pastry base (with vegetable fat), sweet, raw	8.33333
	907	4154	Pizza doug ( with olive oil), raw	8.33333
	1176	4645	Cake dough (with butter), raw	8.33333
	906	4233	Cake dough (with vegetable fat), raw	8.33333
	910	4151	Yeast dough (with butter), sweet, raw	8.33333
	14074		Petit Beurre, cookie	8.33333
	836	3702	Butter croissant, white	8.33333
	1177	4657	Yeast dough (with vegetable fat), sweet, raw	8.33333
Vegetables (stem and fruit)	349	4014	Eggplant, raw	5.68528	Consumption percentatges are based on menuCH
	353	4744	Bean, green, raw	7.20812
	354	3831	Cucumber, raw	22.335
	359	3829	Bell pepper, green, raw	5.1269
	360	4013	Bell pepper, red, raw	5.1269
	348	4329	Tomato, raw	42.6396
	367	4370	Zucchini, raw	11.8782
SFDB: Swiss Food Data Base

## Sheet: Table S3
Table S3: Purchasing food consumption matching environmental inventories with the corresponding weightings (%)
Food Group	Inventory name	Weighting (%)	Comments
Apples	Apples, production mix, national average, at farm, CH	92	Based on inland Swiss production vs import
	Apples, Swiss import mix, at import, CH	8
Bananas	Bananas, Swiss import mix, at import, CH	100
Beans and peas	Peas, production mix, national average, at farm, CH	29	Based on inland Swiss production vs import
	Green peas, Swiss import mix, at import, CH	21
	Beans, Swiss import mix, at import, CH	50
Beef	Bonless beef, Swiss import mix, at import, CH	16	Based on inland Swiss production vs import
	Beef, from beef cattle, conventional, at slaughterhouse, CH	84
Beer	Beer, regular, at plant, FR	100	Copy from Agribalyse
Berries	Raspberries, Swiss import mix, at import, CH	13.2759	Based on inland Swiss productio vs import. Percentatge of fruit consumption based on data by menuCH
	Blackberries, Swiss import mix, at import, CH	1.5931
	Blueberries. Swiss import mix, at import, CH	14.869
	Berries, production mix, national average, at farm, CH	23
	Strawberry, open field, macro tunnel, RoW	47.2621	Copy from Ecoinvent
Bread	Bread, bread rye, production mix, national average, CH	4.13934	Based on inland Swiss production vs import. Percentatge of bread consumption adjusted based on data by menuCH from MenuCH
	Bread, bread rye, Swiss import mix, at import, CH	0.618522
	Bread, bread wheat, production mix, national average, CH	68.5743
	Bread, bread wheat, Swiss import mix, at import, CH	26.6678
Butter	Butter, from cow milk, unsalted, production mix, at dairy, CH - adapted from ecoinvent	100
Cabbage vegetables	Broccoli, Swiss import mix, at import, CH	9	Based on inland Swiss production vs import
	Cauliflower, production mix, national average, at farm, CH	21.3333
	Broccoli, production mix, national average, at farm, CH	21.3333
	Cauliflower, Swiss import mix, at import, CH	9
	Cabbage, production mix, national average, at farm, CH	21.3333
	Red cabbage, Swiss import mix, at import, CH	9
	White cabbage, Swiss import mix, at import, CH	9
Canned fish	Canned tuna, Swiss import mix, at import, CH	100	Canned tuna is used as proxy
Canned fruit	Canned pineapple, Swiss import mix, at import, CH	50	Canned pineaple and canned peach are used as proxy
	Canned peach, Swiss import mix, at import, CH	50
Canned vegetables and mushrooms	Canned carrots, production mix, national average, at plant, CH	50
	Canned peas, production mix, national average, at plant, CH	50
Cereal products	Breakfast cereals, with chocolate, at plant, FR	50	Copy from Agribalyse. Average of processed and unprocessed cereals
	Flour, oat, production mix, national average, at plant, CH	50
Cheese and curd	Cheese, from cow milk, fresh, unripened, production mix, at plant, CH - adapted from ecoinvent	12.9778	Based on inland Swiss production vs import. Percentatge of cheese consumption based on data by menuCH
	Mozzarella cheese, from cow milk, production mix, at plant, CH - adapted from Agribalyse	12.9778
	Mozzarella, Swiss import mix, at import, CH	9.6
	Brie cheese, from cow milk, production mix, at plant, CH - adapted from Agribalyse	2.61438
	Vacherin cheese or Mont d'or cheese, from cow milk, production mix, at plant, CH - adapted from Agribalyse	2.61438
	Soft cheese, Swiss import mix, at import, CH	7.84314
	Emmental cheese, from cow milk, production mix, at plant, CH - adapted from Agribalyse	12.8431
	Gruyere cheese, from cow milk, production mix, at plant, CH - adapted from Agribalyse	12.8431
	Raclette cheese, from cow milk, production mix, at plant, CH - adapted from Agribalyse	12.8431
	Tomme cheese, from cow milk, production mix, at plant, CH - adapted from Agribalyse	12.8431
Citrus (except lemons)	Mandarin, fresh grade, sorted and graded, RoW	39.1753	Copy from Ecoinvent. Percentatgeof fruit consumption based on data by menuCH
	Orange, Swiss import mix, at import, CH	60.8247
Cocoa and chocolate	Milk chocolate, at plant, RER, WFLDB	50	We use RER as a proxy for Switzerland
	Dark chocolate, at plant, RER; WFLDB	50	We use RER as a proxy for Switzerland
Coffee and substitutes	Coffee, roast and ground, at plant, FR	100	Copy from Agribalyse
Confectionery	Jelly candy, at plant, FR	50	Copy from Agribalyse. Used as a proxy for Switzerland
	Hard candy and lollipop, at plant, FR	50	Copy from Agribalyse. Used as a proxy for Switzerland
Cream	Cream, 40% fat, pasteurised, national average, at dairy, CH - adapted from ecoinvent	100
Dried fruits	Dried grape, Swiss import mix, at import, CH	100
Dried vegetables and mushooms	Dried tomato, Swiss import mix, at import, CH	100
Egg	Egg, conventional, outdoor system, national average, at farm, CH - adapted from Agribalyse	100
Fish	Cod, Swiss import mix, at import, CH	16.9811	Percentatge of fish consumption based on data by menuCH
	Tilapia, Swiss import mix, at import, CH	7.54717
	Trout, Swiss import mix, at import, CH	8.49057
	Atlantic Salmon, Swiss import mix, at import, CH	36.7925
	Tuna, Swiss import mix, at import, CH	23.5849
	Sardine, Swiss import mix, at import, CH	6.60377
Flours	Flour, bread wheat, at plant, CH	72	Based on inland Swiss production vs import
	Wheat flour, Swiss import mix, at import, CH	28
Grapes	Table grape, Swiss import mix, CH	100
Ham and bacon	Bacon, production mix, national average, at plant, CH - adapted from Agribalyse	47.5	Based on inland Swiss production vs import. Percentatge of meat consumption based on data by menuCH
	Dry hams, production mix, national average, at plant, CH - adapted from Agribalyse	35.9923
	Superior cooked ham, production mix, national average, at plant, CH - adapted from Agribalyse	11.5077
	Bacon, back, at plant, FR	2.5	Copy from Agribalyse. Used as a proxy for Swiss import
	Dry hams, industrial production, at plant, FR	1.89433	Copy from Agribalyse. Used as a proxy for Swiss import
	Superior cooked ham packed, industrial production, at plant, FR	0.60567	Copy from Agribalyse. Used as a proxy for Swiss import
Honey	Honey, processed, small-scale production, unpacked, at plant, CH	100	Copy from WFLDB
Horse meat	Meat without bone, lamb, FR	100	Copy from Agribalyse. Lamb is used as a proxy for horse meat
Jam	Jam, apricot, at plant, FR	20	Copy from Agribalyse. Proxy for Swiss production and Swiss imports
	Jam, cherry, at plant, FR	20	Copy from Agribalyse. Proxy for Swiss production and Swiss imports
	Jam, raspberry, at plant, FR	20	Copy from Agribalyse. Proxy for Swiss production and Swiss imports
	Jam, strawberry, at plant, FR	20	Copy from Agribalyse. Proxy for Swiss production and Swiss imports
	Marmalade, orange, at plant, FR	20	Copy from Agribalyse. Proxy for Swiss production and Swiss imports
Leafy vegetables	Lettuce, production mix, national average, at farm, CH	22	Based on inland Swiss production vs import
	Lettuce (iceberg), production mix, national average, at farm, CH	22
	Lettuce, Swiss import mix, at import, CH	17
	Spinach, consumption mix, FR	17	Copy from Agribalyse. Proxy for Swiss production
	Spinach, production mix, national average, at farm, CH	22
Lemons	Lemon, Swiss import mix, at import, CH	100
Margarine	Vegetable fat (margarine type), 80% fat, unsalted, at plant, FR	100	Copy from Agribalyse
Milk	Milk, from dairy cow, conventional production mix, at farm, CH	100
Mineral water	Tap water, market, CH	100	Copy from Ecoinvent. As we do not consider transport inland and packaging in the system boundaries, we use tap water as a proxy for botteled water.
Mushrooms fresh	Agaricus bisporus mushroom, fresh, at plant, NL	100	WFLDB. Proxy for Switzerland production and imports
Non-alcohol drinks	Fruit soft drink, carbonated, with sugar, at plant, FR	22.4542	Copy from Agribalyse. Proxy for Swiss production and import. Percentatge drink consumption based on data by menuCH
	Lemonade with flavoured syrup, at plant, FR	22.4542	Copy from Agribalyse. Proxy for Swiss production and import. Percentatgeof drink consumption based on data by menuCH
	Lemonade, with sugar, at plant, FR	22.4542	Copy from Agribalyse. Proxy for Swiss production and import. Percentatge of drink consumption based on data by menuCH
	Still soft drink with tea extract, flavoured, with sugar, at plant, FR	22.4542	Copy from Agribalyse. Proxy for Swiss production and import. Percentatgeof drink consumption based on data by menuCH
	Juice, apple, at plant, CH	9.36864	Based on inland Swiss production vs import of raw apples
	Juice, apple, Swiss import mix, at import, CH	0.814664	Based on inland Swiss production vs import of raw apples
Nuts	Peanut, market, GLO	48.6486	Copy from Ecoinvent. Proxy for Swiss import. Percentatge of nut consumption based on data by menuCH
	Almond, production, US	27.027	Copy from Ecoinvent. Proxy for Swiss imports. Percentatge of nut consumption based on data by menuCH
	Walnut, dried in shell, conventional, national average, at farm, FR	24.3243	Copy from Agribalyse. Proxy for Swiss production and imports. Percentatge of nut consumption based on data by menuCH
Oils and fats (except olive oil)	Rapessed oil, Swiss import mix, at import, CH	8.3808	Based on inland Swiss production vs impor. Percentatge of oil consumption based on data by menuCH
	Rapessed oil, refined, Swiss import mix, at import, CH	8.3808
	Rapeseed oil, production mix, national average, CH	17.8092
	Rapeseed oil, refined, production mix, national average, CH	17.8092
	Sunflower oil, refined, Swiss import mix, at import, CH	21.6671
	Sunflower oil, Swiss import mix, at import, CH	21.6671
	Sunflower oil, production mix, national average, CH	2.1429
	Sunflower oil, refined, production mix, national average, CH	2.1429
Oliveoil	Olive oil, refined, Swiss import mix, at import, CH	50
	Olive oil, Swiss import mix, at import, CH	50
Onions and Garlic	Onions, production mix, national average, at farm, CH	66	Based on inland Swiss production vs import
	Onions, Swiss import mix, at import, CH	34
Pasta	Pasta, dried, from durum wheat, at plant, GLO	100	WFLDB. Proxy for Swiss imports. As pasta is manly made of durum wheat only imports are considered
Pastry	Pastry, short crust, bread wheat, at plant, CH - adapted from Agribalyse	9	Based on inland Swiss production vs import of wheat. Percentatge of type of pastry consumption based on data by menuCH
	Pizza base, bread wheat, production mix, national average, CH - adapted from Agribalyse	9
	Puff pastry, bread wheat, production mix, national average, CH - adapted from Agribalyse	9
	Pastry, short crust, bread wheat, Swiss import mix, at import, CH - adapted from Agribalyse	3.5
	Pizza base, bread wheat, Swiss import mix, at import, CH - adapted from Agribalyse	3.5
	Puff pastry, bread wheat, Swiss import mix, at import, CH - adapted from Agribalyse	3.5
	Biscuit (cookie), bread wheat, production mix, national average, CH - adapted from Agribalyse	9
	Biscuit (cookie), chocolate covering, bread wheat, production mix, national average, CH - adapted from Agribalyse	9
	Biscuit (puff pastry), palmier, bread wheat, production mix, national average, CH - adapted from Agribalyse	9
	Chocolate croissant, puff pastry, bread wheat, production mix, national average, CH - adapted from Agribalyse	9
	Chou pastry filled with custard, bread wheat, production mix, national average, CH - adapted from Agribalyse	9
	Biscuit (cookie), bread wheat, Swiss import mix, CH - adapted from Agribalyse	3.5
	Biscuit (cookie), chocolate covering, bread wheat, Swiss import mix, at import, CH - adapted from Agribalyse	3.5
	Biscuit (puff pastry), palmier, bread wheat, Swiss import mix, at import, CH - adapted from Agribalyse	3.5
	Chocolate croissant, puff pastry, bread wheat, Swiss import mix, at import, CH - adapted from Agribalyse	3.5
	Chou pastry filled with custard, bread wheat, Swiss import mix, at import, CH - adapted from Agribalyse	3.5
Pears and quinces	Pears, production mix, national average, at farm, CH	92	Based on inland Swiss production vs import
	Pear, Swiss import mix, at import, CH	8
Pork	Pork, conventional, at slaughterhouse, CH	95	Based on inland Swiss production vs import
	Pork, Swiss import mix, at import, CH	5
Potatoes	Potatoes, Swiss import mix, at import, CH	20
	Potatoes, production mix, national average, at farm, CH	80	Based on inland Swiss production vs import
Poultry	Chicken meat, conventional, at slaughterhouse, CH	59	Based on inland Swiss production vs import
	Chicken meat, Swiss import mix, at import, CH	41
Rice	Dried rice, Swiss import mix, at import, CH	100
Root vegetables	Carrots, production mix, national average, at farm, CH	100
Sausages	Beef and pork sausage, at plant, CH - adapted from Agribalyse	12.5
	Beef and pork sausage, with offal, at plant, CH - adapted from Agribalyse	12.5
	Dry sausages, pork meat, at plant, CH - adapted from Agribalyse	12.5
	Fresh sausages, pork meat, at plant, CH - adapted from Agribalyse	12.5
	Mortadella, at plant, CH - adapted from Agribalyse	12.5
	Pork sausage, with offal, at plant, CH - adapted from Agribalyse	12.5
	Poultry and pork sausage, with offal, at plant, CH - adapted from Agribalyse	12.5
	Veal and pork sausage, with offal, at plant, CH - adapted from Agribalyse	12.5
Seafood	Cold water prawns, Swiss import mix, at import, CH	12.6812	Percentatge of seafood consumption based on data by menuCH
	Lobster, Swiss import mix, at import, CH	12.6812
	Prawn, Swiss import mix, at import, CH	12.6812
	Norway lobster, Swiss import mix, at import, CH	12.6812
	Crab, Swiss import mix, at import, CH	12.6812
	langoustine, Swiss import mix, at import, CH	12.6812
	Scallops with shell, Swiss import mix, at import, CH	11.9565
	Mussel with shell, Swiss import mix, at import, CH	11.9565
Sheep meat and goat meat		100	We use agribalyse inventory for lamb as a proxy from lamb and sheep
Spirits and liqueurs	Brandy, consumption mix, FR	100	Copy from Agribalyse
Stone fruit	Stone fruits, production mix, national average, at farm, CH	24	Based on inland Swiss production vs import. Percentatge of fruit consumption based on data by menuCH
	Peach, Swiss import mix, at import, CH	19
	Peach, Swiss import mix, at import, CH	19
	Cherry, Swiss import mix, at import, CH	19
	Apricot, Swiss import mix, at import, CH	19
Sugar	Beet sugar, refined, production mix, national average, CH	60	Based on inland Swiss production vs import
	Beet sugar, Swiss import mix, at import, CH	40
Syrups	Beet sugar, refined, production mix, national average, CH	6.6	We consider that syrups normally have around 11g of sugar (https://www.migros.ch/de/product/121507000000) so we consider the 11g distributed between import and swiss production.
	Beet sugar, Swiss import mix, at import, CH	4.4
Tea and herbs	Black tea, at plant, GLO	50	WFLDB
	Green tea, at plant, GLO	50	WFLDB
Tomatoes	Tomatoes, Swiss import mix, at import, CH	80	Based on inland Swiss production vs import
	Tomato, fresh, market, GLO	20	Copy from Ecoinvent. Proxy for Swiss production
Veal	Meat, without bone, veal, FR	100	Copie from Agribalyse. Proxy for Swiss production and import
Vegetables (stem and fruit)	Aubergines, Swiss import mix, at import, CH	11.8833	Based on inland Swiss production vs import. Percentatge of veggetable consumption based on data by menuCH
	Beans, production mix, national average, at farm, CH	7.55319
	Cucumbers, Swiss import mix, at import, CH	46.6844
	Bell pepper, production in heated greenhouse, GLO	21.4324	Copy from Ecoinvent
	Zucchini, production mix, national average, at farm, CH	12.4468
Vegetarian soy products	Tofu, production, RoW	100	Copy from Ecoinvent. Proxy for Swiss import
Wild and rabbit meat	Meat, without bone, lamb, FR	100	Copy from Agribalyse. Lamb is used as a proxy for this category
Wines	Red wine, consumption mix, FR	72.46	Copy from Agribalyse
	White wine, PDi, production mix, at plant, FR	27.54	Copy from Agribalyse
Yoghurt	Yogurt, from cow milk, production mix, at plant, CH - adapted from ecoinvent	100

## Sheet: Table S4
Table S4: Nutritional and Health indices per 100g
Food Group	NRF10.3 (100g)	HENI (100g)
Apples	23.8368	5.89856
Bananas	54.3105	5.95011
Beans and peas	281.374	8.2895
Beef	68.6578	-2.4688
Beer	3.14383	-1.31698
Berries	90.3362	6.04923
Bread	32.1581	3.26896
Butter	-64.7475	0.687477
Cabbage vegetables	131.576	2.77583
Canned fish	108.087	-0.972909
Canned fruit	24.6678	0.128578
Canned vegetables and mushrooms	63.5768	-0.919108
Cereal products	155.801	7.21313
Cheese and curd	68.0831	-0.767686
Citrus (except lemons)	87.5349	5.98125
Cocoa and chocolate	-50.3521	1.32016
Coffee and substitutes	3.59694	0.0378413
Confectionery	-170.701	-0.480116
Cream	7.22823	0.163459
Dried fruits	141.78	6.36781
Dried vegetables and mushooms	309.944	-7.3317
Egg	95.4406	-0.2463
Fish	189.435	3.75155
Flours	87.924	6.04948
Grapes	31.4724	5.89716
Ham and bacon	-40.0943	-30.0798
Honey	-148.882	-0.0205507
Horse meat	101.906	-2.48457
Jam	-88.7846	0.613786
Leafy vegetables	101.939	2.71012
Lemons	98.7795	5.94366
Margarine	9.46618	2.16846
Milk	34.0912	0.125096
Mineral water	1.1267	0.00856775
Mushrooms fresh	81.054	0.337387
Non-alcohol drinks	-12.144	-1.43712
Nuts	296.23	46.1321
Oils and fats (except olive oil)	341.297	6.66755
Oliveoil	207.131	1.18763
Onions and Garlic	30.7367	2.69552
Pasta	88.1771	1.5725
Pastry	10.1145	-0.485461
Pears and quinces	27.7259	5.97529
Pork	56.4147	-2.45776
Potatoes	63.1825	0.625917
Poultry	65.6694	-0.0587841
Rice	33.1907	0.349005
Root vegetables	181.356	2.65872
Sausages	-50.0099	-29.0405
Seafood	201.553	3.11177
Sheep meat and goat meat	65.9677	-2.46474
Spirits and liqueurs	-3.6658	-10.3261
Stone fruit	49.4708	5.89845
Sugar	-208.412	0.00183011
Syrups	-24.0938	-1.56137
Tea and herbs	1.78496	0
Tomatoes	65.6788	2.6486
Veal	63.488	-2.51282
Vegetables (stem and fruit)	69.4902	2.70048
Vegetarian soy products	109.152	7.54583
Wild and rabbit meat	70.446	-0.0218259
Wines	23.3617	-2.89052
Yoghurt	29.907	0.138845

## Sheet: Table S5
Table S5: Puchasing food groups classified as unspecified foods
Food Group	Comments
Aroma and taste essences	Average of all foods considered
Baby food	Average of all foods considered
Canned meat	Average of all foods considered
Canned milk and milk powder	Average of all foods considered
Fish and seafood prepaired	Average of all foods considered
Ice cream	Average of all foods considered
Kitchen herbs	Average of all foods considered
Mixed milk-base products	Average of all foods considered
Other alcohol drinks	Average of all foods considered
Other foods	Average of all foods considered
Other fruits	Average of all foods considered
Other meat	Average of all foods considered
Ready meals	Average of all foods considered
Soups	Average of all foods considered
Note: The sum of these foods represent 4,89% (year 1990), 3,97% (year 2000); 5,92% (year 2010) and 6,76% (year 2017) of the total food consumed. foods represent

## Sheet: Figure S1
Figure S1: Nutritional, health and environmental dimensions by consumption trends (amount consumed/person/day) of the group dairy products, meat, fish, eggs & tofu
